# Supplementary material for: The Neuroactive Steroid Pregnanolone Glutamate: Anticonvulsant Effect, Metabolites and Its Effect on Neurosteroid Levels in Developing Rat Brains
Source: Pharmaceuticals (Basel). 2021 Dec 30;15(1):49. doi: 10.3390/ph15010049 (PMC8780580; doi:10.3390/ph15010049)
Supplement: Supplementary file 1 [file pharmaceuticals-15-00049-s001.zip]

Archive with 1 entries (1 files):
- pharmaceuticals-1510945-supplementary.pdf
